# Supplementary material for: Entomological Risk Assessment for Dengue Virus Transmission during 2016–2020 in Kamphaeng Phet, Thailand
Source: Pathogens. 2021 Sep 24;10(10):1234. doi: 10.3390/pathogens10101234 (PMC8538081; doi:10.3390/pathogens10101234)
Supplement: Supplementary file 1 [file pathogens-10-01234-s001.zip]

Archive with 1 entries (1 files):
- pathogens-1322921-supplementary.pdf
